# Supplementary material for: Biodegradable Polymeric Foams Based on Modified Castor Oil, Styrene, and Isobornyl Methacrylate
Source: Polymers (Basel). 2021 Jun 4;13(11):1872. doi: 10.3390/polym13111872 (PMC8200243; doi:10.3390/polym13111872)
Supplement: Supplementary file 1 [file polymers-13-01872-s001.zip]

Archive with 1 entries (1 files):
- polymers-1246896-supplementary.pdf
